# Supplementary material for: Detecting SARS-CoV-2 lineages and mutational load in municipal wastewater and a use-case in the metropolitan area of Thessaloniki, Greece
Source: Sci Rep. 2022 Feb 17;12:2659. doi: 10.1038/s41598-022-06625-6 (PMC8854625; doi:10.1038/s41598-022-06625-6)
Supplement: Supplementary file 2 — Supplementary Tables. [file 41598_2022_6625_MOESM2_ESM.xlsx]

## Sheet: Supplementary table 1
Supplementary Table 1: Raw data analysis metrics of wastewater samples used for the SARS-CoV-2 variant analysis.
Sample ID	Period	SARS-CoV-2 genome (copies per μL of RNA)	Total number of reads in raw fastq files	Total number of reads after adaptor trimming	Total number of mapped reads	Total number of sorted mapped reads	Mapped sorted reads after primer trimming (duplicates removed)	ENA-Primary Accession	ENA-Secondary Accession	ENA- Sample ID
Sample A	2 – 14 December 2020	36	176.38	171.312	77.444	77.105	69.706	ERS6378148	SAMEA8693664	L1
Sample B	5 – 11 February 2021	68	466.734	453.278	133.073	131.744	104.214	ERS6378149	SAMEA8693665	Sewage-L2
Sample C	12 – 18 February 2021	53	1567696	1565826	836.105	834.085	768.82	ERS6378150	SAMEA8693666	Sewage_CoV19_L3
Sample D	19 – 25 February 2021	82	743.608	404.552	403.518	403.868	380.809	ERS6378151	SAMEA8693667	L4
Sample E	26 February – 4 March 2021	179	706.51	365.684	364.846	364.983	346.604	ERS6378152	SAMEA8693669	L5
Sample F	5 – 11 March 2021	102	915.504	504.949	502.008	503.795	45.5892	ERS6378153	SAMEA8693670	L6
Sample G	12 – 18 March 2021	277	846.898	510.633	508.038	509.567	474.288	ERS6378154	SAMEA8693671	L7
Sample H	19 – 25 March 2021	467	2185420	2130882	1728566	1700871	1656076	ERS6378155	SAMEA8693672	L8
Sample I	26 March – 1 April 2021	494	2191770	2170864	1778500	1621638	1592524	ERS6378156	SAMEA8693673	L9
Sample J	2 – 8 April 2021	498	1763388	1744418	1554435	1531851	1474118	ERS6378157	SAMEA8693674	L10
Sample K	9 – 15 April 2021	505	2631192	2613602	2403319	2368468	2294036	ERS6378158	SAMEA8693675	L11
Sample L	16 – 22 April 2021	495	642.162	641.208	619.248	621.448	453.57	ERS6490321	SAMEA8805987	L12
Sample M	23 – 29 April 2021	381	1111966	1109462	1072800	1078260	735.14	ERS6490322	SAMEA8805988	L13
Sample N	30 April – 6 May 2021	451	1376908	1375294	1281998	1284766	952.192	ERS6490323	SAMEA8805989	L14

## Sheet: Supplementary table 2
Supplementary Table 2: Lineage distribution of samples across all periods. The prevalent strain is depicted with bold font.
Period	No. of patients / period	Lineages Detected	Percentage (%)
2 – 14 Dec. 2020	3	B.1.177	66.7
		B.1.1.189	33.3
5 – 11 Feb. 2021	57	B.1.1.7	43.9
		B.1.177	54.4
		B.1.351	1.75
12 – 18 Feb. 2021	32	B.1.1.7	53.1
		B.1.177	37.5
		B.1.351	9.38
19 – 25 Feb. 2021	21	B.1.1.7	81
		B.1.177	19
26 Feb. – 4 Mar. 2021	214	B.1	0.935
		B.1.1.7	83.2
		B.1.177	11.7
		B.1.258	2.8
		B.1.351	1.4
5 – 11 Mar. 2021	13	B.1.1.7	100
12 – 18 Mar. 2021	22	B.1.1.7	100
19 – 25 Mar. 2021	5	B.1.1.7	100
26 Mar. – 1 Apr. 2021	3	B.1.1.7	100
2 – 8 Apr. 2021	3	B.1.1.7	100
9 – 15 Apr. 2021	35	B.1.1.7	100
16 – 22 Apr. 2021	32	B.1.1	3.12
		B.1.1.7	96.9
23 – 29 Apr. 2021	66	B.1.1.318	1.52
		B.1.1.7	98.5
30 Apr. – 6 May 2021	45	B.1.1.7	100
